# Supplementary material for: Dioecious Poa species diversification parallels dune formation in Atlantic coastal ecosystems
Source: AoB Plants. 2026 Jun 8;18(4):plag028. doi: 10.1093/aobpla/plag028 (PMC13322398; doi:10.1093/aobpla/plag028)
Supplement: plag028_Supplementary_Data [file plag028_supplementary_data.zip]

Archive with 4 entries (4 files):
- Supplementary Figure S1_.jpg
- Supplementary TABLE S1_voucher.xlsx
- Supplementary Table S2_TRIOS abba baba.xlsx
- Supplementary TABLE S3_fbranch.xlsx
