# Supplementary material for: Dioecious Poa species diversification parallels dune formation in Atlantic coastal ecosystems
Source: AoB Plants. 2026 Jun 8;18(4):plag028. doi: 10.1093/aobpla/plag028 (PMC13322398; doi:10.1093/aobpla/plag028)
Supplement: plag028_Supplementary_Data [file plag028_supplementary_data.zip › Supplementary TABLE S1_voucher.xlsx]

## Sheet: Hoja1
Supplementary Table S1. List of material used for GBS analysis. Species name assigned and its acronym. Voucher information: collector name and collection number. Geographic origin of specimens: Country, province, locality, geographic coordinates, and acronyms as in the phylogenomic analyses and DAPC results for each specimen included.
Species name assigned	Acronym	Voucher number	Province acronym	Country. Province. State	Locality	DNA Extraction number	Geographical Coordinates (degrees, minutes, seconds)		RESULTS	Phylogenomic results	DAPC GENETIC GROUPS
							Latitud (º / '/ '' S)	longitud (º / '/ '' W)
										BERGII
Poa bergii	BE	Giussani 369 9	RN	Argentina. Pcia. Río Negro. Depto. Adolfo Alsina	Medanos de El Pescadero. Desembocadura del Río Negro	JH56	41 01 19	62 47 47		bergii	C subclade-BE
Poa bergii	BE	Giussani 369 8	RN	Argentina. Pcia. Río Negro. Depto. Adolfo Alsina	Medanos de El Pescadero. Desembocadura del Río Negro	JH57	41 01 19	62 47 47		bergii	C subclade-BE
Poa bergii	BE	Giussani 369 5	RN	Argentina. Pcia. Río Negro. Depto. Adolfo Alsina	Medanos de El Pescadero. Desembocadura del Río Negro	JH60	41 01 19	62 47 47		bergii	C subclade-BE
Poa bergii	BE	Giussani 369 4	RN	Argentina. Pcia. Río Negro. Depto. Adolfo Alsina	Medanos de El Pescadero. Desembocadura del Río Negro	JH64	41 01 19	62 47 47		bergii	C subclade-BE
Poa bergii	BE	Giussani 369 10	RN	Argentina. Pcia. Río Negro. Depto. Adolfo Alsina	Medanos de El Pescadero. Desembocadura del Río Negro	JH65	41 01 19	62 47 47		bergii	C subclade-BE
Poa bergii	BE	Giussani 368	RN	Argentina. Pcia. Río Negro. Depto. Adolfo Alsina	Frente a Balneario El Condor	JH66	41 02 38	62 49 28		bergii	C subclade-BE
Poa bergii	BE	Giussani 379 F	RN	Argentina. Pcia. Río Negro. Depto. San Antonio	Playa de las Conchillas, por ruta costera hacia San Antonio Este	JH_72	40 49 2	64 45 25		bergii	C subclade-BE
Poa bergii	BE	Giussani 372b	RN	Argentina. Pcia. Río Negro. Depto. Adolfo Alsina	Bahia Rosas, por Ruta 1 costera de Bo El Cóndor hacia San Antonio Oeste	JH75	41 9 41.13	63 32 33		bergii	C subclade-BE
Poa bergii	BE	Giussani 657-1	BA	Argentina. Pcia. Buenos Aires. Pdo. Monte Hermoso	Monte hermoso, Desde Camping Americano a Pehuen Co	LG307	38 59 15	61 21 25		bergii	A subclade-BE
Poa bergii	BE	Giussani 657-2	BA	Argentina. Pcia. Buenos Aires. Pdo. Monte Hermoso	Monte hermoso, Desde Camping Americano a Pehuen Co	LG308	38 59 15	61 21 25		bergii	A subclade-BE
Poa bergii	BE	Giussani 657-3	BA	Argentina. Pcia. Buenos Aires. Pdo. Monte Hermoso	Monte hermoso, Desde Camping Americano a Pehuen Co	LG309	38 59 15	61 21 34		bergii	A subclade-BE
Poa bergii	BE	Giussani 657-7	BA	Argentina. Pcia. Buenos Aires. Pdo. Monte Hermoso	Monte hermoso, Desde Camping Americano a Pehuen Co	LG310	38 59 12	61 21 34		bergii	A subclade-BE
Poa bergii	BE	Giussani 657-8	BA	Argentina. Pcia. Buenos Aires. Pdo. Monte Hermoso	Monte hermoso, Desde Camping Americano a Pehuen Co	LG311	38 59 15	61 21 34		bergii	A subclade-BE
Poa bergii	BE	Giussani 660-2	BA	Argentina. Pcia. Buenos Aires. Pdo. Monte Hermoso	Monte hermoso, Desde Camping Americano a Pehuen Co	LG312	38 58 48	61 21 55		bergii	A subclade-BE
Poa bergii	BE	Giussani 660-1	BA	Argentina. Pcia. Buenos Aires. Pdo. Monte Hermoso	Monte hermoso, Desde Camping Americano a Pehuen Co	LG313	38 58 48	61 21 55		bergii	A subclade-BE
Poa bergii	BE	Giussani 661-2	BA	Argentina. Pcia. Buenos Aires. Pdo. Monte Hermoso	Monte hermoso, Desde Camping Americano a Pehuen Co	LG315	38 58 55	61 22 6		bergii	A subclade-BE
Poa bergii	BE	Giussani 661-4	BA	Argentina. Pcia. Buenos Aires. Pdo. Monte Hermoso	Monte hermoso, Desde Camping Americano a Pehuen Co	LG317-	38 58 55	61 22 6		bergii	A subclade-BE
Poa bergii	BE	Giussani 662-6	BA	Argentina. Pcia. Buenos Aires. Pdo. Monte Hermoso	Monte hermoso, Desde Camping Americano a Pehuen Co	LG335	38 59 07	61 22 15		bergii	A subclade-BE
Poa bergii	BE	Giussani 662-4	BA	Argentina. Pcia. Buenos Aires. Pdo. Monte Hermoso	Monte hermoso, Desde Camping Americano a Pehuen Co	LG336	38 59 07	61 22 15		bergii	A subclade-BE
Poa bergii	BE	Giussani 662-5	BA	Argentina. Pcia. Buenos Aires. Pdo. Monte Hermoso	Monte hermoso, Desde Camping Americano a Pehuen Co	LG337	38 59 07	61 22 15		bergii	A subclade-BE
Poa bergii	BE	Giussani 662-3	BA	Argentina. Pcia. Buenos Aires. Pdo. Monte Hermoso	Monte hermoso, Desde Camping Americano a Pehuen Co	LG338	38 59 07	61 22 15		bergii	A subclade-BE
Poa bergii	BE	Giussani 677-4	BA	Argentina. Pcia. Buenos Aires. Pdo. Monte Hermoso	Monte hermoso, Límite con la Reserva Natural de Pehuen Co; a 300-500 m.	LG352	38 59 30	61 27 4		bergii	A subclade-BE
Poa bergii	BE	Giussani 677-5	BA	Argentina. Pcia. Buenos Aires. Pdo. Monte Hermoso	Monte hermoso, Límite con la Reserva Natural de Pehuen Co; a 300-500 m.	LG353	38 59 30	61 27 4		bergii	A subclade-BE
Poa bergii	BE	Giussani 680-3	BA	Argentina. Pcia. Buenos Aires. Pdo. Monte Hermoso	Monte hermoso, Límite con la Reserva Natural de Pehuen Co; a 300-500 m.	LG358	38 59 27	61 26 30		bergii	A subclade-BE
Poa bergii	BE	Giussani 680-3	BA	Argentina. Pcia. Buenos Aires. Pdo. Monte Hermoso	Monte hermoso, Límite con la Reserva Natural de Pehuen Co; a 300-500 m.	LG359	38 59 27	61 26 30		bergii	A subclade-BE
Poa bergii	BE	Iannone T4C3-1-BE	BA	Argentina. Pcia. Buenos Aires. Pdo. Villa Gesell	Reserva Municipal Natural Faro Querandí	LG318-	37 27 52	57 6 51		bergii	B subclade-BE
Poa bergii	BE	Iannone 132-1-3	BA	Argentina. Pcia. Buenos Aires. Pdo. Tres Arroyos	Claromecó	LG319	38 51 36	60 04 44		bergii	B subclade-BE
Poa bergii (barrosiana)	BA	Giussani 591-8	BA	Argentina. Pcia. Buenos Aires. Pdo. General Alvarado	Miramar- El Vivero. Medanos junto al mar	LG304	38 17 46	57 51 14		bergii	B subclade-BA
Poa bergii (barrosiana)	BA	Giussani 591-6 pist BA	BA	Argentina. Pcia. Buenos Aires. Pdo. General Alvarado	Miramar- El Vivero. Medanos junto al mar	LG321	38 17 46	57 51 14		bergii	B subclade-BA
Poa bergii (barrosiana)	BA	Giussani 590-3_BE viv	BA	Argentina. Pcia. Buenos Aires. Pdo. General Alvarado	Miramar- El Vivero. Medanos junto al mar	LG324	38 17 46	57 51 14		bergii	B subclade-BA
Poa bergii (barrosiana)	BA	Giussani 585-8	BA	Argentina. Pcia. Buenos Aires. Pdo. General Pueyrredón	Parque Playa La Serena-Médanos, en dunas colgantes de acantilados "el Partenon"	LG376	38 6 33	57 34 37		bergii	B subclade-BA
Poa bergii (barrosiana)	BA	Giussani 585-3	BA	Argentina. Pcia. Buenos Aires. Pdo. General Pueyrredón	Parque Playa La Serena-Médanos, en dunas colgantes de acantilados "el Partenon"	LG377	39 6 33	58 34 37		bergii	B subclade-BA
Poa bergii (barrosiana)	BA	Giussani 585-2	BA	Argentina. Pcia. Buenos Aires. Pdo. General Pueyrredón	Parque Playa La Serena-Médanos, en dunas colgantes de acantilados "el Partenon"	LG378	40 6 33	59 34 37		bergii	B subclade-BA
Poa bergii (barrosiana)	BA	Giussani 587-7	BA	Argentina. Pcia. Buenos Aires. Pdo. General Pueyrredón	El Marquesado, reserva en médanos	LG380	38 13 56	57 44 39		bergii	B subclade-BA
Poa bergii (barrosiana)	BA	Giussani 587-9	BA	Argentina. Pcia. Buenos Aires. Pdo. General Pueyrredón	El Marquesado, reserva en médanos	LG381	39 13 56	58 44 39		bergii	B subclade-BA
intermediate	BE-LA	Giussani 416	CH	Argentina. Pcia. Chubut. Depto. Biedma	Peninsula Valdez, medanos cercanos a la playa El doradillo	JH68	42 36 00	64 49 36	intermedios	BE-LA	BE-LA
intermediate	BE-LA	Giussani 379 M	RN	Argentina. Pcia. Chubut. Depto. San Antonio	Playa de las Conchillas	JH73	40 49 13	64 48 48	intermedios	BE-LA	BE-LA
intermediate	BE-LA	Giussani 414	CH	Argentina. Pcia. Chubut. Depto. Biedma	Puerto Madryn, médanos cercanos a Playa Paraná	JH70	42 47 34	64 57 43	intermedios	BE-LA	BE-LA
intermediate	BE-LA	Giussani 378b	RN	Argentina. Pcia. Río Negro. Depto. Adolfo Alsina	RN San Antonio Playas Las conchillas	JH79	40 49 13	64 48 48	intermedios	BE-LA	BE-LA
intermediate	BE-LA	Giussani 369 1 Chica	RN	Argentina. Pcia. Río Negro. Depto. Adolfo Alsina	Medanos de El Pescadero. Desembocadura del Río Negro	JH61i	41 01 19	62 47 47	intermedios	BE-LA	BE-LA
intermediate	BE-LA	Giussani 369 7F Chica	RN	Argentina. Pcia. Río Negro. Depto. Adolfo Alsina	Medanos de El Pescadero. Desembocadura del Río Negro	JH58	41 01 19	62 47 47	intermedios	BE-LA	BE-LA
intermediate	BE-LA	Giussani 369 6F Chica	RN	Argentina. Pcia. Río Negro. Depto. Adolfo Alsina	Medanos de El Pescadero. Desembocadura del Río Negro	JH59	41 01 19	62 47 47	intermedios	BE-LA	BE-LA
intermediate	BE-LA	Giussani 369 3F	RN	Argentina. Pcia. Río Negro. Depto. Adolfo Alsina	Medanos de El Pescadero. Desembocadura del Río Negro	JH63	41 01 19	62 47 47	intermedios	BE-LA	BE-LA
intermediate	BE-LA	Iannone 135-1	PeCo	Argentina. Pcia. Buenos Aires. Pdo. Coronel Rosales	PehuenCo	LG323	39 0 10	61 31 59	intermedios	BE-LA	BE-LA
intermediate	BE-LA	G414	CH	Argentina. Pcia. Chubut. Depto. Biedma	Puerto Madryn, médanos cercanos a Playa Paraná, llendo hacia loberia Punta Loma	JH_74	42 47 34	64 57 43	intermedios	BE-LA	BE-LA
										SCHIZANTHA
Poa schizantha	SCH_do	Iannone 141-S9_2	BA	Argentina. Pcia. Buenos Aires. Pdo. Coronel Dorrego	Dorrego-Sitio 9, ejemplar 2	LG326	38 58 15	60 56 09		SCH	SCH-dorrego
Poa schizantha	SCH_do	Iannone 141-S7-2	BA	Argentina. Pcia. Buenos Aires. Pdo. Coronel Dorrego	Dorrego-Sitio 7, ejemplar 2 (en Iris: Ian 142-1)	LG327	38 58 15	60 56 09		SCH	SCH-dorrego
Poa schizantha	SCH_do	Celsi 1a	BA	Argentina. Pcia. Buenos Aires. Pdo. Coronel Dorrego	a 17 km de Monte Hermoso, zona costera; Planicies inundables entre dunas activas	LG300	38 58 11	60 55 28		SCH	SCH-dorrego
Poa schizantha	SCH	Giussani 662-7	BA	Argentina. Pcia. Buenos Aires. Pdo. Monte Hermoso	Monte hermoso 2, Desde Camping Americano a Pehuen Co	LG333	38 59 07	61 22 15		SCH	SCH-Mte Hermoso 1
Poa schizantha	SCH	Giussani 662-11	BA	Argentina. Pcia. Buenos Aires. Pdo. Monte Hermoso	Monte hermoso 2, Desde Camping Americano a Pehuen Co	LG334	38 59 07	61 22 15		SCH	SCH-Mte Hermoso 1
Poa schizantha	SCH	Giussani 670-1	BA	Argentina. Pcia. Buenos Aires. Pdo. Monte Hermoso	Monte hermoso 2, Desde Camping Americano a Pehuen Co	LG347	38 59 11	61 22 11		SCH	SCH-Mte Hermoso 1
Poa schizantha	SCH	Giussani 675-13	BA	Argentina. Pcia. Buenos Aires. Pdo. Monte Hermoso	Monte hermoso, Límite con la Reserva Natural de Pehuen Co; a 300-500 m.	LG339	38 59 34	61 27 6		SCH	SCH-Mte Hermoso 2
Poa schizantha	SCH	Giussani 675-8	BA	Argentina. Pcia. Buenos Aires. Pdo. Monte Hermoso	Monte hermoso, Límite con la Reserva Natural de Pehuen Co; a 300-500 m.	LG340	38 59 34	61 27 6		SCH	SCH-Mte Hermoso 2
Poa schizantha	SCH	Giussani 675-14	BA	Argentina. Pcia. Buenos Aires. Pdo. Monte Hermoso	Monte hermoso, Límite con la Reserva Natural de Pehuen Co; a 300-500 m.	LG341	38 59 34	61 27 6		SCH	SCH-Mte Hermoso 2
Poa schizantha	SCH	Giussani 675-6	BA	Argentina. Pcia. Buenos Aires. Pdo. Monte Hermoso	Monte hermoso, Límite con la Reserva Natural de Pehuen Co; a 300-500 m.	LG342	38 59 34	61 27 6		SCH	SCH-Mte Hermoso 2
Poa schizantha	SCH	Giussani 675-7	BA	Argentina. Pcia. Buenos Aires. Pdo. Monte Hermoso	Monte hermoso, Límite con la Reserva Natural de Pehuen Co; a 300-500 m.	LG343	38 59 34	61 27 6		SCH	SCH-Mte Hermoso 2
Poa schizantha	SCH	Giussani 675-9	BA	Argentina. Pcia. Buenos Aires. Pdo. Monte Hermoso	Monte hermoso, Límite con la Reserva Natural de Pehuen Co; a 300-500 m.	LG344	38 59 34	61 27 6		SCH	SCH-Mte Hermoso 2
Poa schizantha	SCH	Giussani 675-5	BA	Argentina. Pcia. Buenos Aires. Pdo. Monte Hermoso	Monte hermoso, Límite con la Reserva Natural de Pehuen Co; a 300-500 m.	LG345	38 59 34	61 27 6		SCH	SCH-Mte Hermoso 2
Poa schizantha	SCH	Giussani 675-12	BA	Argentina. Pcia. Buenos Aires. Pdo. Monte Hermoso	Monte hermoso, Límite con la Reserva Natural de Pehuen Co; a 300-500 m.	LG346	38 59 34	61 27 6		SCH	SCH-Mte Hermoso 2
Poa schizantha	SCH	Giussani 677-2	BA	Argentina. Pcia. Buenos Aires. Pdo. Monte Hermoso	Monte hermoso, Límite con la Reserva Natural de Pehuen Co; a 300-500 m.	LG349	38 59 30	61 27 4		SCH	SCH-Mte Hermoso 2
Poa schizantha	SCH	Giussani 679-1	BA	Argentina. Pcia. Buenos Aires. Pdo. Monte Hermoso	Monte hermoso, Límite con la Reserva Natural de Pehuen Co; a 300-500 m.	LG355	38 59 19	61 27 3		SCH	SCH-Mte Hermoso 2
Poa schizantha	SCH	Giussani 680-1	BA	Argentina. Pcia. Buenos Aires. Pdo. Monte Hermoso	Monte hermoso, Límite con la Reserva Natural de Pehuen Co; a 300-500 m.	LG356	38 59 27	61 26 30		SCH	SCH-Mte Hermoso 2
Poa schizantha	SCH	Giussani 680-2	BA	Argentina. Pcia. Buenos Aires. Pdo. Monte Hermoso	Monte hermoso, Límite con la Reserva Natural de Pehuen Co; a 300-500 m.	LG357	38 59 27	61 26 30		SCH	SCH-Mte Hermoso 2
intermediate	BE-SC_or	Celsi 6-6	BA	Argentina. Pcia. Buenos Aires. Pdo. Coronel Dorrego	Dorrego. Cerca de Oriente. Duna activa	LG302	38 56 27	60 39 17	intermedios	BE-SCH_or	BE-SC_or
intermediate	BE-SCH-do	Iannone 141-S7-3	BA	Argentina. Pcia. Buenos Aires. Pdo. Coronel Dorrego	Dorrego-Sitio 7, ejemplar 3 (en Iris: Ian 142-2)	LG325	38 58 15	60 56 09	intermedios	BE-SCH-do	BE-SCH-do
intermediate	BE-SCH-do	Iannone 141-S6-10	BA	Argentina. Pcia. Buenos Aires. Pdo. Coronel Dorrego	Dorrego-Sitio 6, ejemplar 10 (en Iris: Ian 141-4)	LG328	38 58 15	60 56 09	intermedios	BE-SCH-do	BE-SCH-do
intermediate	BE-SCH-do	Iannone 141-S10-2	BA	Argentina. Pcia. Buenos Aires. Pdo. Coronel Dorrego	Dorrego-Sitio 10, ejemplar 2 (en iris: Ian 140-2)	LG330	38 58 15	60 56 09	intermedios	BE-SCH-do	BE-SCH-do
intermediate	SCH-BE-do	Iannone 141-S9-1	BA	Argentina. Pcia. Buenos Aires. Pdo. Coronel Dorrego	Dorrego-Sitio 9, ejemplar 1 (en iris: Ian 140-4)	LG329	38 58 15	60 56 09	intermedios	SCH-BE-do	SCH-BE-do
intermediate	SCH-BE-do	Celsi 1b	BA	Argentina. Pcia. Buenos Aires. Pdo. Coronel Dorrego	Dorrego. A 17 km de Monte Hermoso, zona costera	LG301	38 58 11	60 55 28	intermedios	SCH-BE-do	SCH-BE-do
intermediate	SCH-BE	Giussani 662-1	BA	Argentina. Pcia. Buenos Aires. Pdo. Monte Hermoso	Monte hermoso 2-Subpoblacion próxima a la ciudad de Monte Hermoso	LG331	38 59 07	61 22 15	intermedios	SCH-BE	SCH-BE
intermediate	SCH-BE	Giussani 671-1	BA	Argentina. Pcia. Buenos Aires. Pdo. Monte Hermoso	Monte hermoso 2-Subpoblacion próxima a la ciudad de Monte Hermoso	LG348	38 59 11	61 22 11	intermedios	SCH-BE	SCH-BE
intermediate	SCH-BE	Giussani 677-1	BA	Argentina. Pcia. Buenos Aires. Pdo. Monte Hermoso	Monte hermoso 1-Subpoblación en el extremo oeste de Monte Hermoso	LG350	38 59 30	61 27 4	intermedios	SCH-BE	SCH-BE
intermediate	SCH-BE	Giussani 677-3	BA	Argentina. Pcia. Buenos Aires. Pdo. Monte Hermoso	Monte hermoso 1-Subpoblación en el extremo oeste de Monte Hermoso	LG351	38 59 30	61 27 4	intermedios	SCH-BE	SCH-BE
intermediate	SCH-BE	Giussani 677-5	BA	Argentina. Pcia. Buenos Aires. Pdo. Monte Hermoso	Monte hermoso 1-Subpoblación en el extremo oeste de Monte Hermoso	LG354	38 59 30	61 27 4	intermedios	SCH-BE	SCH-BE
intermediate	SCH-BE	Giussani 662-14	BA	Argentina. Pcia. Buenos Aires. Pdo. Monte Hermoso	Monte hermoso 2-Subpoblacion próxima a la ciudad de Monte Hermoso	LG332	38 59 07	61 22 15	intermedios	SCH-BE	SCH-BE
										LANUGINOSA
Poa lanuginosa	LA	Giussani 380	RN	Argentina. Pcia. Chubut. Depto. San Antonio	En terreno baldío del Balneario El Condor	JH67	41 02 38	62 49 28		lan	LA
Poa lanuginosa (var. patagonica)	LA	Giussani 385	CH	Argentina. Pcia. Chubut. Depto. Florentino Ameghino	Camarones a Comodoro Rivadavia, por ruta 3	JH69	44 35 38	66 30 34		lan	LA
Poa lanuginosa	LA	Giussani 374	RN	Argentina. Pcia. Río Negro. Depto. Adolfo Alsina	El Faro cerca de El Condor a Lobería. Planta del campito junto al Faro	JH76	41 03 27	62 50 20		lan	LA
Poa lanuginosa	LA	Giussani 376	RN	Argentina. Pcia. Río Negro. Depto. Adolfo Alsina	Desembocadura del Río Negro, en el camino de entrada, no en médanos	JH77	41 01 19	62 47 47		lan	LA
Poa lanuginosa	LA	Zuloaga 10443	BA	Argentina. Pcia. Buenos Aires. Pdo. La Costa	Nueva Atlantis, en dunas	JH85	36 46 37	56 40 04		lan	LA
Poa lanuginosa	LA	Iannone 32	BA	Argentina. Pcia. Buenos Aires. Pdo. Villa Gesell	Villa gessel en medanos	LG305	37 21 36	57 03 21		lan	LA
Poa lanuginosa	LA	Iannone 41	BA	Argentina. Pcia. Buenos Aires. Pdo. La Costa	Punta Medanos, Pdo La Costa	LG306	36 53 30	56 40 54		lan	LA
Poa lanuginosa	LA	Giussani 661-3	BA	Argentina. Pcia. Buenos Aires. Pdo. Monte Hermoso	Monte hermoso creciendo en borde de laguna	LG316	38 58 55	61 22 6		lan	LA
Poa lanuginosa	LA	Giussani 572-8	BA	Argentina. Pcia. Buenos Aires. Pdo. La Costa	San Clemente del Tuyú. En pueblo, médano fijo debajo del pinar.	LG369	36 22 41	56 42 55		lan	LA
Poa lanuginosa	LA	Giussani 572-4	BA	Argentina. Pcia. Buenos Aires. Pdo. La Costa	San Clemente del Tuyú. En pueblo, médano fijo debajo del pinar.	LG370	36 22 41	56 42 55		lan	LA
Poa lanuginosa	LA	Giussani 573-4	BA	Argentina. Pcia. Buenos Aires. Pdo. La Costa	Punta medanos en pastizal graminoso sin arbustos.	LG371	37 6 40	56 51 12		lan	LA
Poa lanuginosa	LA	Giussani 573-1	BA	Argentina. Pcia. Buenos Aires. Pdo. La Costa	Punta medanos en pastizal graminoso sin arbustos.	LG372	37 6 40	56 51 12		lan	LA
Poa lanuginosa	LA	Giussani 577-5	BA	Argentina. Pcia. Buenos Aires. Pdo. La Costa	Mar Chiquita, línea de médanos e intermédanos	LG373	37 44 25.64	57 25 6.22		lan	LA
Poa lanuginosa	LA	Giussani 577-10	BA	Argentina. Pcia. Buenos Aires. Pdo. La Costa	Mar Chiquita, línea de médanos e intermédanos	LG374	37 44 25.64	57 25 6.22		lan	LA
Poa lanuginosa	LA	Giussani 582-1	BA	Argentina. Pcia. Buenos Aires. Pdo. La Costa	Carilo	LG375	37 10 30	56 54 6		lan	LA
Poa lanigera	LG	Iannone 45-1	URU	Uruguay. Dept. Treinta y Tres.	Paso de la laguna, selva marginal del Río Olimar grande	LG397	33 00 05	54 18 18		Outgroup	OUT
Poa lanigera	LG	Iannone 45-4	URU	Uruguay. Dept. Treinta y Tres.	Uruguay. Dept. Treinta y Tres. Paso de la laguna, selva marginal del Río Olimar grande	LG398	33 00 05	54 18 18		Outgroup	OUT
Poa reitzii	RE	Silva 173	BR	Brasil	Brasil	LG389	sn	sn		Outgroup	OUT
