# Supplementary material for: Dioecious Poa species diversification parallels dune formation in Atlantic coastal ecosystems
Source: AoB Plants. 2026 Jun 8;18(4):plag028. doi: 10.1093/aobpla/plag028 (PMC13322398; doi:10.1093/aobpla/plag028)
Supplement: plag028_Supplementary_Data [file plag028_supplementary_data.zip › Supplementary Table S2_TRIOS abba baba.xlsx]

## Sheet: Hoja1
Supplementary Table S2. Introgression tests for 20 trios (BE: Poa bergii; SCH: P. schizantha; LA: P. lanuginosa; SCH-BE, BE-SCH, BE-LA: intermediate specimens) as derived from the collapsed phylogenetic tree as in Fig. 3 and summarized in Materials and Methods.
P1	P2	P3	Dstatistic	Z-score	p-value	f4-ratio	BBAA	ABBA	BABA
BE	BE-SCH	LA	0.00061214	0.130165	0.896436	0	1472.55	445.15	444.605
BE	BE-SCH	BE-LA	0.000811069	0.150813	0.880124	0.0175669	1256.85	478.402	477.627
SCH-BE	BE-LA	LA	0.0106184	1.25095	0.210953	0.332473	870.212	655.606	641.829
BE	BE-SCH	SCH	0.025753	3.67714	0.000235865	0.00916706	1246.27	479.869	455.774
BE	BE-SCH	SCH-BE	0.0286101	5.36022	8.31196e-08	0.0600866	913.798	599.237	565.902
BE-LA	BE	LA	0.129681	14.9963	2.3e-16	1	960.408	711.693	548.296
BE-LA	BE-SCH	LA	0.12999	12.6305	2.3e-16	1	961.508	712.562	548.621
LA	BE-LA	SCH	0.159186	21.9929	2.3e-16	0.0643532	783.251	763.558	553.846
SCH-BE	BE	LA	0.174409	19.8535	2.3e-16	1	1276.56	596.512	419.338
SCH-BE	BE-SCH	LA	0.177016	19.5532	2.3e-16	1	1303.68	590.843	413.125
SCH-BE	BE	BE-LA	0.17989	19.6611	2.3e-16	0.833842	1079.04	647.715	450.209
SCH-BE	BE-SCH	BE-LA	0.18287	18.7606	2.3e-16	0.837116	1105.17	641.276	442.995
SCH	SCH-BE	LA	0.269983	21.3717	2.3e-16	0.837881	2138.06	507.15	291.522
SCH	SCH-BE	BE-LA	0.270929	19.8365	2.3e-16	0.500441	1952.07	549.549	315.25
BE-LA	BE	SCH	0.333435	34.8089	2.3e-16	0.137931	852.151	840.886	420.347
SCH	BE	LA	0.334498	22.4236	2.3e-16	1	1021	783.552	390.751
SCH	BE-SCH	LA	0.336674	22.8227	2.3e-16	1	1041.84	780.837	387.491
SCH	BE-SCH	BE-LA	0.341887	21.3853	2.3e-16	0.923951	860.98	848.926	416.346
SCH	SCH-BE	BE	0.381062	33.8536	2.3e-16	0.521892	1575.73	802.037	359.442
SCH	SCH-BE	BE-SCH	0.382304	29.4145	2.3e-16	0.354901	1557.21	816.853	365.019
