# Supplementary material for: Dioecious Poa species diversification parallels dune formation in Atlantic coastal ecosystems
Source: AoB Plants. 2026 Jun 8;18(4):plag028. doi: 10.1093/aobpla/plag028 (PMC13322398; doi:10.1093/aobpla/plag028)
Supplement: plag028_Supplementary_Data [file plag028_supplementary_data.zip › Supplementary TABLE S3_fbranch.xlsx]

## Sheet: Hoja1
Supplementary Table S3: statistics (f-branch) among major lineages and intermediate specimens (BE: Poa bergii; SCH: P. schizantha; LA: P. lanuginosa; SCH-BE, BE-SCH, BE-LA: intermediate specimens). NAN: not a number/not applicable
branch	branch_descendants		Outgroup	LA	BE-LA	SCH-BE	SCH	BE-SCH	BE
b2	bela,sbe,schi,bhi,bergii		nan	nan	nan	nan	nan	nan	nan
b3	lan		nan	nan	nan	nan	nan	nan	nan
b4	sbe,schi,bhi,bergii		nan	0	nan	nan	nan	nan	nan
b5	bela		nan	0	nan	nan	nan	nan	nan
b6	sbe,schi		nan	0	0	nan	nan	nan	nan
b7	bhi,bergii		nan	1	0.87806	nan	nan	nan	nan
b8	sbe		nan	0.83788	0.50044	nan	nan	0.3549	0.521892
b9	schi		nan	0	0	nan	nan	0	0
b10	bhi		nan	0	0	0.06008	0.00916	nan	nan
b11	bergii		nan	0	0	0	0	nan	nan
